# Supplementary material for: Identification and characterization of mycoviruses in transcriptomes from the fungal family ceratocystidaceae
Source: Virus Genes. 2024 Oct 8;60(6):696–710. doi: 10.1007/s11262-024-02112-4 (PMC11568016; doi:10.1007/s11262-024-02112-4)
Supplement: Supplementary file 4 — Supplementary file4 (TXT 8 KB) [file 11262_2024_2112_MOESM4_ESM.txt]

LOCUS       Ceratocystis_platani_RNA_virus_1 2979 bp    RNA     linear
            23-JAN-2024
DEFINITION  Ceratocystis platani RNA virus 1 strain MS580.
ACCESSION   Ceratocystis_platani_RNA_virus_1
VERSION
KEYWORDS    .
SOURCE      Ceratocystis platani RNA virus 1
  ORGANISM  Ceratocystis platani RNA virus 1
            Unclassified.
REFERENCE   1  (bases 1 to 2979)
  AUTHORS   Hough,B., Wingfield,B. and Read,D.
  TITLE     Identification and Characterization of Mycoviruses in Publicly
            available Transcriptomes from the fungal family Ceratocystidaceae
  JOURNAL   unpublished
REFERENCE   2  (bases 1 to 2979)
  AUTHORS   Hough,B., Wingfield,B. and Read,D.
  TITLE     Direct Submission
  JOURNAL   Submitted (23-JAN-2024) Department of Biochemistry, Genetics, and
            Microbiology, University of Pretoria, Lynnwood Rd, Hatfield,
            Pretoria, Pretoria, Gauteng 0001, South Africa
COMMENT     Bankit Comment: TPA Submission:true
            Bankit Comment: TPA EVIDENCE:The viral sequences were derived from
            a publicly available transcriptome of the host fungus. This
            transcriptome is available on NCBI Sequencing Reads Archive (SRA).
            Contigs were assembled from this dataset by using the assembler
            rnaViralSPAdes, which is optimized for the assembly of RNA viruses.
            To identify putative mycoviruses, these contigs were converted to
            protein sequences, and were then aligned to a custom viral database
            consisting of viral proteins of various mycoviruses from various
            viral families. Once these contigs were identified, they were
            further analysed using BLASTp, to distinguish actual mycoviruses
            from any fungal derived proteins. This particular virus,
            Ceratocysts platani RNA virus 1, matched closely to members of the
            viral family Mitoviridae, and contained an ORF which encodes for an
            RdRp domain.
            Bankit Comment: ALT EMAIL:bientjie.hough@gmail.com
            Bankit Comment: TOTAL # OF SEQS:1
            
            ##Assembly-Data-START##
            Assembly Method       :: rnaViralSPAdes v. 3.15.1
            Assembly Name         :: Ceratocystis_platani_RNA_virus_1
            Sequencing Technology :: Illumina
            ##Assembly-Data-END##
FEATURES             Location/Qualifiers
     source          1..2979
                     /organism="Ceratocystis platani RNA virus 1"
                     /mol_type="genomic RNA"
                     /strain="MS580"
                     /host="Ceratocystis platani MS580"
                     /country="South Africa"
                     /note="Viruses; Riboviria; Orthornavirae; Lenarviricota;
                     Howeltoviricetes; Cryppavirales; Mitoviridae;
                     Duamitovirus"
     CDS             445..2682
                     /codon_start=1
                     /transl_table=4
                     /product="RNA dependent RNA polymerase"
                     /translation="MKKLYSWSRGLQNLFRVSSGLFNIARLLRGSLSLSIVKTTYIFL
                     YRLNKIRKDSGITHMCKYLKTVQILIIKRLGNDPQNIDSHTFGIACSVTRTGYPRVLP
                     IYFRNKIRARDRAITRFVLTICNLYRVLPYDGKLSLASITDKSNFLLPEDLEEFLQLA
                     LENNTIRSIDLRHSFKAFEIVKSGAFMAPWIKSSIGWFWALLEIIRRPNLKLSCIALL
                     DSYPQTVSSNAIKSFVGILDKGIKPNWSRYFWWANSNPEGRDLPSVYSNHSERGGLLG
                     KLSLKWEPGKIRVFAMVDSFSQWVLKPLHLAIFDWLRGIKTCDGTFDQVGAISNFYEK
                     LALTGEFNIFSYDLSAATDRLPLRIQEIILNNMIQGKQFGTHWATFLTDRTYRLGVKS
                     PRLSIHEDLRYITGQPMGAYSSWGMLALTHHILVQLAAWRVSKRIKFFDLYIVLGDDI
                     IIGDPNVAEKYYDLMVNELKVKINLSKSIVSPSGFSEYAKKLTSFEGNWSPISLGELS
                     SWEQNPAGVLETLRKNEHQTIPLTMRLLGKGPLASNNTRNAYFEIAKVLYEQCTLDRL
                     TFLLNKLREQNPHSSEEWLLNELKVKLYIAWWDVVYTPARAFIDSLNFRNLSMNYYGK
                     STLDLRRRVLAEIGMNDALIDKCPLIYSPWMTATLYGADDAELEKFESVIELGRVISF
                     QHYSSQELLDLIWDCQIDKLPVGLIHSWPWDWTHRPHASRVNISTLNWNSFAKSLVIC
                     EKVLR"
BASE COUNT      911 a    556 c    616 g    896 t
ORIGIN      
        1 ggggggataa gcaccctatt ttgggatgct tacacaaaga aatttgtgtc ttcttatggt
       61 gaagaaatct catctaagtt gttccatttg ttctatagga gagctaggct atagttaatg
      121 atactttaac agaattcgca cctctgatag tgcgaagggg ctaacaccct ctttgtacta
      181 gtagtttatt gacttacgaa tgatcctata atttcatctg tccaggagac ccttaagaaa
      241 ggtcttcgtg gattggtaaa ataagaatta acatccagta gtcgaaactg gttttaaacg
      301 gttgaacaac cgacctgcgg ctcaggcagt cctaccaagg gctgtctgaa aaccgaagtt
      361 gagcttcgac ataatgaata gaataccgtt acacataaaa tacctttttt aaaaagtaaa
      421 tcagtgcgag cggctctctt cagaatgaag aaattatact catggtctag aggcttacaa
      481 aacctcttcc gggtatcgtc agggcttttt aatattgcca gactactccg gggttcactc
      541 tcgttatcca tagttaaaac tacatacata ttcctgtatc gattgaataa aattcggaag
      601 gattcaggta ttacgcatat gtgtaaatac ttgaaaactg tccaaattct tattatcaag
      661 agattaggaa acgatcctca gaatatcgac tcccatactt tcggtatagc ctgttcagta
      721 actagaactg gttatccgag agtattgcct atatatttta gaaataaaat aagggcaagg
      781 gatcgagcaa tcacgaggtt cgtgttgacc atctgcaatc tgtaccgagt attaccttac
      841 gatggtaagt tgtcactggc ttcaattact gataagtcaa acttcttact tcccgaggac
      901 ttagaagaat tcttgcaact agctttggag aataatacta ttcgtagtat tgaccttaga
      961 catagtttta aagcttttga aatagtcaaa tcgggggctt ttatggcccc ttggataaaa
     1021 tcctcgattg gatggttctg agctttgctt gaaattattc ggcgtcctaa tctaaaattg
     1081 agctgtatag ctcttttaga ttcctacccg caaacggtaa gcagtaatgc gattaaatct
     1141 tttgtgggta ttctcgataa agggataaaa ccgaactgga gtcgctactt ctgatgagct
     1201 aacagtaatc ctgaagggag agatcttcct tcagtttact ctaaccattc agaacgtggt
     1261 ggactactag gtaagttaag ccttaagtga gaacccggga aaattcgggt ctttgcgatg
     1321 gtcgatagtt tctcacaatg agttctgaaa cctcttcatt tagccatttt tgattggcta
     1381 agagggatta agacatgtga tggaactttc gaccaggtag gggctattag caacttctat
     1441 gagaaattag ccttaacagg tgaatttaac atatttagtt atgacctatc agccgctact
     1501 gaccgattac cattgagaat tcaggagata atccttaata acatgattca gggtaaacaa
     1561 tttggtaccc attgagcaac gtttctaaca gatcggactt acagacttgg agttaaatct
     1621 ccgcgtctga gtatccatga ggatctacgt tatatcacag ggcaaccaat gggggcatat
     1681 tcatcctgag ggatgctagc tctaacccat catatcctgg tacaattagc agcatgacga
     1741 gtaagtaaaa gaattaaatt ctttgatctt tacatcgtgt tgggtgacga tataattatc
     1801 ggagatccca acgtagctga aaagtactat gatctcatgg ttaatgaatt gaaggtgaaa
     1861 ataaacttaa gtaagtctat tgtttccccc tcaggtttct cagagtatgc gaaaaagtta
     1921 acctctttcg agggtaattg atcgcctatc tcattaggag aattaagctc gtgagagcaa
     1981 aatcctgccg gggttcttga aaccttacgg aaaaacgaac accagactat tcctcttact
     2041 atgaggttat taggtaaagg accattagca tcaaataata ctcgaaacgc atattttgaa
     2101 attgcgaaag tattatatga gcaatgtact ctcgaccgtt taacgttctt gttgaataag
     2161 cttcgtgaac agaaccctca ctcttccgag gagtggttgc tgaacgagct taaagtgaag
     2221 ctatatattg cttgatggga tgtagtttat actcccgcta gagcctttat agattcgctc
     2281 aacttcagaa acttgagtat gaattactat gggaaaagta cccttgacct acgtcgaagg
     2341 gtgttagcag aaattggaat gaatgacgcg ttaatagaca aatgtccatt aatttactca
     2401 ccatgaatga ctgctacact ttatggggct gatgatgctg agctcgagaa attcgagtca
     2461 gtgatagagt tgggaagagt aatctctttc caacactatt ctagtcaaga gctactggac
     2521 ttaatctggg attgtcaaat tgacaaatta cccgttggat taattcacag ttgaccttga
     2581 gactggacac atagacctca cgcctctagg gtaaatatct caacacttaa ctggaactct
     2641 tttgcgaaga gtctagttat ttgtgaaaaa gtactaagat aacgtggttt agaaggccta
     2701 tttccctcaa tttggaagat attcgtagga tattgaaccc tactctttta cttcgtgttg
     2761 agagcgtcaa agggaaaagg ataagaaaca aacttcatgt agttaggttc agagtgaacc
     2821 atgcctctaa gaaggtcatg tactagtagc tagtacttta tgatctcaaa gagaaactaa
     2881 cactttatac atcacctctt tactaaccgt aatcggctat ggtagagatg tgacttagag
     2941 tcccttagtt tattgcacag tgtacaatat ctcatctaa
//
