# Supplementary material for: Identification and characterization of mycoviruses in transcriptomes from the fungal family ceratocystidaceae
Source: Virus Genes. 2024 Oct 8;60(6):696–710. doi: 10.1007/s11262-024-02112-4 (PMC11568016; doi:10.1007/s11262-024-02112-4)
Supplement: Supplementary file 5 — Supplementary file5 (TXT 6 KB) [file 11262_2024_2112_MOESM5_ESM.txt]

LOCUS       Huntiella_omanensis_RNA_Virus_1_ORF1 1852 bp    RNA     linear
            23-JAN-2024
DEFINITION  Huntiella omanensis RNA Virus 1 strain CMW44450.
ACCESSION   Huntiella_omanensis_RNA_Virus_1_ORF1
VERSION
KEYWORDS    .
SOURCE      Huntiella omanensis RNA Virus 1
  ORGANISM  Huntiella omanensis RNA Virus 1
            Unclassified.
REFERENCE   1  (bases 1 to 1852)
  AUTHORS   Hough,B., Wingfield,B. and Read,D.
  TITLE     Identification and Characterization of Mycoviruses in Publicly
            available Transcriptomes from the fungal family Ceratocystidaceae
  JOURNAL   unpublished
REFERENCE   2  (bases 1 to 1852)
  AUTHORS   Hough,B., Wingfield,B. and Read,D.
  TITLE     Direct Submission
  JOURNAL   Submitted (23-JAN-2024) Department of Biochemistry, Genetics, and
            Microbiology, University of Pretoria, Lynnwood Rd, Hatfield,
            Pretoria, Pretoria, Gauteng 0001, South Africa
COMMENT     Bankit Comment: TPA Submission:true
            Bankit Comment: TPA EVIDENCE:The viral sequences were derived from
            a publicly available transcriptome of the host fungus. This
            transcriptome is available on NCBI Sequencing Reads Archive (SRA).
            Contigs were assembled from this dataset by using the assembler
            rnaViralSPAdes, which is optimized for the assembly of RNA viruses.
            To identify putative mycoviruses, these contigs were converted to
            protein sequences, and were then aligned to a custom viral database
            consisting of viral proteins of various mycoviruses from various
            viral families. Once these contigs were identified, they were
            further analysed using BLASTp, to distinguish actual mycoviruses
            from any fungal derived proteins. This particular virus, Huntiella
            omanensis RNA Virus 1, matched closely to members of the viral
            family Totiviridae, and contained an ORF which encodes for an
            partial coat protein domain.
            Bankit Comment: ALT EMAIL:bientjie.hough@gmail.com
            Bankit Comment: TOTAL # OF SEQS:1
            
            ##Assembly-Data-START##
            Assembly Method       :: rnaViralSPAdes v. 3.15.1
            Assembly Name         :: Huntiella_omanensis_RNA_Virus_1_ORF1
            Sequencing Technology :: IonTorrent
            ##Assembly-Data-END##
FEATURES             Location/Qualifiers
     source          1..1852
                     /organism="Huntiella omanensis RNA Virus 1"
                     /mol_type="genomic RNA"
                     /strain="CMW44450"
                     /host="Huntiella omanensis CMW44450"
                     /country="South Africa"
                     /note="Viruses; Riboviria; Orthornavirae;
                     Duplornaviricota; Chrymotiviricetes; Ghabrivirales;
                     Totiviridae; Victorivirus"
     CDS             309..>1852
                     /codon_start=1
                     /product="Coat Protein"
                     /translation="MDRVETPSSYLTGVLASPRGGYIASAAFRRYTSAVTTSATVRGV
                     LDSRITAIRYEVGRGVESVKDALAPASSTLGLGVSASYATSSVLAEDFMGFAKKYSNF
                     SATFEFSNLAGVAERLARGLAACSVFKGVDSGALAGGNDISISALGAHSAPVNTTLTS
                     VFVPRLVSSVLAPDVFGVLIAAVAGEGSSIVTDVLALDEDDKPIIPAADEFAFAHACV
                     EALRIVGANMIAADQGPLFALAVTRGIHRVVSVVGHTDEGGILRDVLRCSHFAPPFGG
                     IHYGLTDYTGLPGLSSSSVASVAAFVDTVALVTAALVAHCDPGVVYDGMWFPTVIEGT
                     SVSDVASEPGADYPGADRHATRNRAQLLAIIGEFGSTYVRGLGVIFGAAGHTDTALRV
                     FTAAASRLGATPRHLKHPSVAPYFWVEPTSLLPPRLLDTPAEQNGAGSIAYRDSTRSL
                     QAWEDAYQVGEVGPSFSTNVVTFRGARYAPLLFHWLGHPENGLGAIRPRQMDPAQIVH
                     PGRRALR"
BASE COUNT      256 a    683 c    483 g    430 t
ORIGIN      
        1 tgtcctcgcc ttcctccccc tttctgccaa gcgaaccgac acctgtcgga tctcgcggcc
       61 acgggggtgg ttatttggac gtttggcgcg gtaatgtcac agccttccgg ctctcccatg
      121 tcggatagag gcacctcttg aataaagagt cctgacctcg acaaggtggt tgtctagtct
      181 gattagggag ggaggagtag cgagagctac tctccgttga tctaatcgtc tagattgcta
      241 acgtgatatt gttccgctgc gcctcgtcca aaaaccattt tttctaaaac cccgctcccg
      301 tcctcgaaat ggaccgtgtc gaaactcctt cgtcttacct cacgggtgtc ctcgcctccc
      361 cccgaggtgg gtacattgcc tccgctgcct tccgccgcta cacctcggct gtcacgacct
      421 ctgctaccgt ccgcggagtc ctcgattcgc gtatcaccgc gattcgttac gaagtcggtc
      481 gtggcgttga gtctgtcaag gacgccctcg ccccagcttc ctccacgctt gggctaggcg
      541 tatccgcgtc gtacgccacc tcctccgtcc tcgctgagga tttcatgggc ttcgcaaaga
      601 agtactcgaa cttctccgcc accttcgagt tttccaacct tgccggtgtc gctgaacgtc
      661 tcgcccgcgg cttggccgcc tgttctgttt ttaagggcgt tgactctggc gctctcgctg
      721 gagggaatga tatttccatc tccgctcttg gagcccactc ggcccccgtc aacaccaccc
      781 tcacgtcggt gttcgtcccc cgcctcgtct cgagcgtcct tgcccccgac gttttcggtg
      841 ttctcatcgc cgccgtcgcc ggtgagggca gctctatcgt caccgacgtc ctcgccttgg
      901 atgaagacga caaaccgatc atccccgccg ctgacgagtt cgccttcgcc cacgcctgtg
      961 tcgaggctct tcgcatcgtc ggcgctaaca tgattgctgc ggaccagggt cccctcttcg
     1021 ccctcgctgt cacccgcggc atccaccgag tcgtctccgt cgtcggccac actgacgagg
     1081 gcgggatcct acgtgatgtc ctccgctgta gccacttcgc ccctcccttc ggtggaatcc
     1141 actacgggtt gaccgattac actggcctcc caggcctctc ctcttccagc gttgcctctg
     1201 tggccgcttt cgtggatacg gttgccttgg tcactgcggc gcttgttgcc cactgtgacc
     1261 ctggcgtcgt ctatgacggt atgtggttcc cgactgtgat cgagggtacc tccgtgtcgg
     1321 acgtcgcttc tgagcccggt gccgactacc ccggcgctga tcgccatgcc acccgcaacc
     1381 gtgcccagct gctcgccata atcggtgagt tcggctcgac ctacgtccgt ggcctgggcg
     1441 tcatcttcgg cgcggcgggc cacactgaca ccgccctccg cgtcttcacc gcggctgctt
     1501 ctcgcctcgg cgccaccccg cgccacctca aacacccttc cgtcgctccc tacttctggg
     1561 ttgagccgac gtccctcctc cccccccggc ttcttgacac ccccgccgag cagaacggtg
     1621 ccgggtcgat cgcttaccgc gactccaccc gctcccttca ggcttgggag gacgcttacc
     1681 aggtcggtga ggtcggcccc tctttctcca cgaacgtcgt cactttccgc ggagcccggt
     1741 acgctcccct cctcttccac tggctcgggc accctgagaa cgggctcgga gccatccgcc
     1801 cccggcagat ggaccccgcc cagattgtcc accctggtcg ccgggccctc cg
//
