# Supplementary material for: Identification and characterization of mycoviruses in transcriptomes from the fungal family ceratocystidaceae
Source: Virus Genes. 2024 Oct 8;60(6):696–710. doi: 10.1007/s11262-024-02112-4 (PMC11568016; doi:10.1007/s11262-024-02112-4)
Supplement: Supplementary file 6 — Supplementary file6 (TXT 7 KB) [file 11262_2024_2112_MOESM6_ESM.txt]

LOCUS       Huntiella_omanensis_RNA_Virus_1_ORF2 2322 bp    RNA     linear
            23-JAN-2024
DEFINITION  Huntiella omanensis RNA Virus 1 strain CMW44450.
ACCESSION   Huntiella_omanensis_RNA_Virus_1_ORF2
VERSION
KEYWORDS    .
SOURCE      Huntiella omanensis RNA Virus 1
  ORGANISM  Huntiella omanensis RNA Virus 1
            Unclassified.
REFERENCE   1  (bases 1 to 2322)
  AUTHORS   Hough,B., Wingfield,B. and Read,D.
  TITLE     Identification and Characterization of Mycoviruses in Publicly
            available Transcriptomes from the fungal family Ceratocystidaceae
  JOURNAL   unpublished
REFERENCE   2  (bases 1 to 2322)
  AUTHORS   Hough,B., Wingfield,B. and Read,D.
  TITLE     Direct Submission
  JOURNAL   Submitted (23-JAN-2024) Department of Biochemistry, Genetics, and
            Microbiology, University of Pretoria, Lynnwood Rd, Hatfield,
            Pretoria, Pretoria, Gauteng 0001, South Africa
COMMENT     Bankit Comment: TPA Submission:true
            Bankit Comment: TPA EVIDENCE:The viral sequences were derived from
            a publicly available transcriptome of the host fungus. This
            transcriptome is available on NCBI Sequencing Reads Archive (SRA).
            Contigs were assembled from this dataset by using the assembler
            rnaViralSPAdes, which is optimized for the assembly of RNA viruses.
            To identify putative mycoviruses, these contigs were converted to
            protein sequences, and were then aligned to a custom viral database
            consisting of viral proteins of various mycoviruses from various
            viral families. Once these contigs were identified, they were
            further analysed using BLASTp, to distinguish actual mycoviruses
            from any fungal derived proteins. The genome segment of this
            particular virus, Huntiella omanensis RNA Virus 1, matched closely
            to members of the viral family Totiviridae, and contained an ORF
            which encodes for an RdRp domain.
            Bankit Comment: ALT EMAIL:bientjie.hough@gmail.com
            Bankit Comment: TOTAL # OF SEQS:1
            
            ##Assembly-Data-START##
            Assembly Method       :: rnaViralSPAdes v. 3.15.1
            Assembly Name         :: Huntiella_omanensis_RNA_Virus_1_ORF2
            Sequencing Technology :: IonTorrent
            ##Assembly-Data-END##
FEATURES             Location/Qualifiers
     source          1..2322
                     /organism="Huntiella omanensis RNA Virus 1"
                     /mol_type="genomic RNA"
                     /strain="CMW44450"
                     /host="Huntiella omanensis CMW44450"
                     /country="South Africa"
                     /note="Viruses; Riboviria; Orthornavirae;
                     Duplornaviricota; Chrymotiviricetes; Ghabrivirales;
                     Totiviridae; Victorivirus"
     CDS             42..2192
                     /codon_start=1
                     /product="RNA dependent RNA polymerase"
                     /translation="MSPGSIAELFPHKNDTAAINKNSVSLTRLVAAIRRTHDPRPITE
                     LLRVGPGVWSNDQACSFLLYQAALTPTLGARGLRYASSIVASPADAKGLSNALKALGA
                     NSCRVGALLTEGQNLQGRGVGGGKLREEFDYRTDPVAIKEKVLSLSAEELRPHVRAII
                     SAELTTKPDFEPVDVWWSKRWKWCVNGTQNALSNQALKLDSSKWTRTHARAYRKMASE
                     GVELEPTATWDGVTLVSVAPKLEHGKTRTIFACDTLSYYAFARLLDPVQKVWRNRRVL
                     LDPGSGGMSGIVRRIRRAQVGGGVNLMLDYDDFNSQHSTEVMAMVFDELCRLTDYPPE
                     AAAVLVRSFSTTYISFDGELRRSMGTLMSGHRGTTFINSVLNAAYIRASVGGPPFDAM
                     TSFHTGDDVYINSPTFSESLRILRSCRATGLRMNPSKQSLGRHSAEFLRMAIGKSCAF
                     GYLPRAIASLTCGNWVVPDALSPDEALRSLISTLRSVINRSGNTAIPYLVARSVRSSG
                     LSGISLSVLTDLFTGRAALAGSPVFGGAPQVVTYSMGVPPPIDEPPDPAWPTYASRAY
                     LRDHVSLVEREALAMTKVDPLPTLVNLSYSKGRTRVKAQGSVPVVLAPAKFTKVTGTA
                     LVHELLDTPQKEGCLSKFPLVNLVSQRLNRSQLAELVLLAGGDPLAPNLEKEAFGAEA
                     VTHRIVGCLPYSDAATLSKRTTKGTILAGFPVCM"
BASE COUNT      417 a    789 c    592 g    524 t
ORIGIN      
        1 actaccgaac cctgaggatt ccgtcccgtc gttgtaagag aatgagcccc ggttccatcg
       61 ccgagctctt tcctcacaag aacgacaccg ccgcgataaa caagaactcg gtcagcctta
      121 cccgcctcgt agctgccatc cggcggaccc acgacccccg ccctatcacg gaactcctcc
      181 gcgtaggtcc cggcgtctgg tccaacgatc aagcgtgttc tttcctgctg taccaagcag
      241 ccctcacccc cacccttggt gcgcgaggcc tccgctatgc ctcatccatt gttgcgtctc
      301 ctgctgacgc caaaggatta tccaacgccc tcaaagctct gggcgctaac tcttgtcggg
      361 ttggtgccct cttaactgag ggccagaacc tgcagggccg tggcgtcggt ggcggtaagc
      421 tccgagaaga gttcgattac cgcaccgacc ctgtcgcgat caaagagaag gttctctcgc
      481 tctcggctga ggagctccgc cctcacgtcc gagctatcat ctccgcggag ctgacaacga
      541 agcctgactt cgagcctgtc gacgtatggt ggtcaaaacg ctggaagtgg tgcgttaacg
      601 gtacccagaa cgccctttcc aaccaggccc tgaagttaga ctcgagtaag tggactcgca
      661 ctcatgcccg ggcctatcgc aagatggctt ccgagggtgt tgagttggaa cccaccgcca
      721 cctgggatgg cgttaccctc gtctcagtcg ctcccaaatt ggagcatggg aagacgcgca
      781 caatttttgc ttgtgatacg ctctcctact atgccttcgc ccgccttctt gaccccgtcc
      841 agaaggtctg gcgcaaccga cgtgtcctcc tagacccggg tagtggtggg atgtccggga
      901 ttgtccggcg catccgccgt gcccaggtcg gaggcggtgt caacttaatg ctggactacg
      961 acgacttcaa ttcccagcac tccacagagg tgatggccat ggtctttgac gagctgtgtc
     1021 gcctcactga ctaccctccg gaggctgccg ccgtgcttgt tcgctcgttc tccacaacct
     1081 atatctcctt cgacggtgaa ttgcgtcgtt cgatgggcac tctaatgagt ggccatcgtg
     1141 ggacgacgtt cattaactcc gtcctcaacg ccgcctacat tcgtgcgtct gtaggtggcc
     1201 cccccttcga tgcgatgacg tcattccaca ctggtgacga cgtctacatc aactctccca
     1261 ccttctccga atccctacgg attctacgct cctgccgtgc cactggtctc cggatgaacc
     1321 catccaagca gagcctgggc cgccattccg ccgagttcct ccggatggcg atcggcaaat
     1381 cttgtgcttt cgggtacctc cctcgcgcaa ttgcttcgct cacgtgtggc aattgggtcg
     1441 tacccgacgc cctctcgccg gatgaggcct tgcgcagcct catttcgaca cttcgttcgg
     1501 tcatcaaccg ctctggtaac acggcgatcc cctacctcgt tgcacggtcc gtccgttcct
     1561 ccgggttgag tggcatcagc ctgtctgttc ttacagactt gttcaccggt cgtgccgccc
     1621 ttgccgggag ccccgttttt ggcggtgccc cccaggtcgt cacgtactct atgggcgtgc
     1681 ccccccctat tgatgaaccc cccgaccccg cttggccgac ctacgcctcc cgggcgtatc
     1741 ttagggacca cgtttctctc gtcgaaagag aggctctagc gatgacgaag gtagacccgc
     1801 tgcccaccct agtgaactta tcctactcca aaggccgcac tagggtcaag gcacaggggt
     1861 ctgtaccagt cgttcttgct cctgccaaat tcacgaaagt tactggaacc gctctcgtcc
     1921 acgagctgct cgatacgccg caaaaagaag gctgtctctc caagttccct ctcgtcaacc
     1981 ttgtcagcca gaggttgaat cggtcccaac tggctgaact tgtcctcctc gccggaggcg
     2041 acccccttgc tcctaacctc gaaaaagagg cattcggagc tgaggcggtc acccaccgca
     2101 tcgtcggctg cctgccctac tccgacgctg cgacgctttc caagcgtact accaagggta
     2161 ccattctcgc tggcttcccg gtgtgcatgt agacacctac cgtgtacacc gccagccctc
     2221 ccccactcct acgtttgcct tgttagggcg atcgtaggag gttctttatc cgtcccccgc
     2281 aagggggaca aagcagtctc tggttcgctt gccttcgcca cc
//
