# Supplementary material for: Identification and characterization of mycoviruses in transcriptomes from the fungal family ceratocystidaceae
Source: Virus Genes. 2024 Oct 8;60(6):696–710. doi: 10.1007/s11262-024-02112-4 (PMC11568016; doi:10.1007/s11262-024-02112-4)
Supplement: Supplementary file 7 — Supplementary file7 (TXT 7 KB) [file 11262_2024_2112_MOESM7_ESM.txt]

LOCUS       Thielaviopsis_ethacetica_RNA_virus_1 2620 bp    RNA     linear
            23-JAN-2024
DEFINITION  Thielaviopsis ethacetica RNA virus 1 strain JCM 6961.
ACCESSION   Thielaviopsis_ethacetica_RNA_virus_1
VERSION
KEYWORDS    .
SOURCE      Thielaviopsis ethacetica RNA virus 1
  ORGANISM  Thielaviopsis ethacetica RNA virus 1
            Unclassified.
REFERENCE   1  (bases 1 to 2620)
  AUTHORS   Hough,B., Wingfield,B. and Read,D.
  TITLE     Identification and Characterization of Mycoviruses in Publicly
            available Transcriptomes from the fungal family Ceratocystidaceae
  JOURNAL   unpublished
REFERENCE   2  (bases 1 to 2620)
  AUTHORS   Hough,B., Wingfield,B. and Read,D.
  TITLE     Direct Submission
  JOURNAL   Submitted (23-JAN-2024) Department of Biochemistry, Genetics, and
            Microbiology, University of Pretoria, Lynnwood Rd, Hatfield,
            Pretoria, Pretoria, Gauteng 0001, South Africa
COMMENT     Bankit Comment: TPA Submission:true
            Bankit Comment: TPA EVIDENCE:The viral sequences were derived from
            a publicly available transcriptome of the host fungus. This
            transcriptome is available on NCBI Sequencing Reads Archive (SRA).
            Contigs were assembled from this dataset by using the assembler
            rnaViralSPAdes, which is optimized for the assembly of RNA viruses.
            To identify putative mycoviruses, these contigs were converted to
            protein sequences, and were then aligned to a custom viral database
            consisting of viral proteins of various mycoviruses from various
            viral families. Once these contigs were identified, they were
            further analysed using BLASTp, to distinguish actual mycoviruses
            from any fungal derived proteins. This particular virus,
            Thielaviopsis ethacetica RNA virus 1, matched closely to members of
            the viral family Mitoviridae, and contained an ORF which encodes
            for an RdRp domain.
            Bankit Comment: ALT EMAIL:bientjie.hough@gmail.com
            Bankit Comment: TOTAL # OF SEQS:1
            
            ##Assembly-Data-START##
            Assembly Method       :: rnaViralSPAdes v. 3.15.1
            Assembly Name         :: Thielaviopsis_ethacetica_RNA_virus_1
            Sequencing Technology :: Illumina
            ##Assembly-Data-END##
FEATURES             Location/Qualifiers
     source          1..2620
                     /organism="Thielaviopsis ethacetica RNA virus 1"
                     /mol_type="genomic RNA"
                     /strain="JCM 6961"
                     /host="Thielaviopsis ethacetica JCM 6961"
                     /country="South Africa"
                     /note="Viruses; Riboviria; Orthornavirae; Lenarviricota;
                     Howeltoviricetes; Cryppavirales; Mitoviridae;
                     Unuamitovirus"
     CDS             341..2587
                     /codon_start=1
                     /transl_table=4
                     /product="RNA dependent RNA polymerase"
                     /translation="MKYTPQLIIERLINLIFNINGSMYVSRYLLLFNSMRKNNGLLYT
                     IKWFKAAKLHITRYICGKPLLSNTEGVSVDKEGFPTRLDFLKPLVKENPRALLTLLSF
                     TRSVEPTKEEEKYRKPKTDSIVAPYKGKEYTIPKSFIESWIKQFDLNLEKHSYSIKDH
                     YLSMKGSPNGKSSISSLWSLAFHSMDTLGYIKYLCGDFYNQLSKVYINLWVHHRDLLE
                     KKATKNTIGKLSVVHDPELKERVIAMVDYTTQFILRPIHDDLLSLLKKLPCDRTFTQS
                     PFHDWLDSNDCYYSLDLSSATDRFPIQLQQKLIALIYKDYEFARNWKDLLVDRSYWFE
                     SKEYRYSVGQPMGAYTSWAAFTLTHHLVVAWAAKLAGYSTFHDYIILGDDIVIHNDRV
                     AQRYINLMNKFGVEISVPKTHVSRNTYEFAKRWIQNGKEITGLSLRGILINIKHIHVV
                     YMNIFTYLQRIPSLNVNVLQIVCKLYTNVKIGNRIKTSNSIFRSLYDFHHSIRYSFGL
                     LTYEELRNYLINKIPFEEFIPWPMGSAHSRVNEILSEGIVDQAKALNSKLKSEFFKLE
                     DFDLSSELMKTWPLTYGYHNHIQKLKSSLLSLVNGSTDLIDIISEVRLQNIDSILKFK
                     RNTFENLILLDKLWKKAFKVYKDKLSKELVPKEENPYAPVGGLVQHIWGIPKSSPFTP
                     YKSTHFGLKTWKEELETNINSLDRDLDFFFNAEVQPEHKEHIQDRIIAYVIDCKRKGM
                     LPKFDDFK"
BASE COUNT      939 a    415 c    415 g    851 t
ORIGIN      
        1 tcctacatgg gataaaaggg cgagacgaaa cttgccataa ctaagtttta agttagttat
       61 ccagaatctt tgttcacaaa tgaagattca aagaatagaa accagcaatg gacttctcta
      121 ttatatgtgg agtagctttc tagtaataga tcgccaagtc tacatgtata catgttacgt
      181 aaatttagta ggattgatca tcctttgata aagtttacgt cccatatagg acagtagtgg
      241 catcagatgt ccgtccatat gaagatatag atgaactata tttagagtta aaagctcctg
      301 atatagagaa tatatgatct tataattaat aacaatcaac atgaaataca caccacaact
      361 aataattgag agactaatta acttaatctt caatattaat ggtagtatgt atgtgtcacg
      421 ttatttattg ctctttaata gtatgagaaa gaataacgga ttactatata caatcaaatg
      481 atttaaagcc gcaaagcttc atatcacaag atatatatgt ggtaaaccat tattaagtaa
      541 tacagaagga gtttctgttg acaaagaggg gtttcctacg cgtttagatt ttcttaaacc
      601 tttagttaaa gaaaatccaa gagcgcttct aactttatta agttttacac gtagtgtaga
      661 acctactaag gaagaagaga aatatagaaa accaaagact gattctattg tagcacccta
      721 taaaggaaaa gagtatacta tacccaaatc ttttatagaa tcctgaataa aacagtttga
      781 tctaaatctt gagaaacatt catatagtat taaagaccat tacctaagta tgaaaggttc
      841 tcctaacgga aaatcttcta tatctagttt atgatcttta gctttccact caatggacac
      901 acttgggtat ataaaatacc tttgtggtga tttctataac caactttcga aggtttatat
      961 aaatctttga gttcaccata gggatcttct tgaaaagaag gccactaaga atactattgg
     1021 aaaactatct gtagtacatg accctgagtt aaaagaaaga gtaattgcta tggtagacta
     1081 taccacacaa tttattcttc gtcctataca tgatgatctc ttaagtttac ttaagaaatt
     1141 accttgtgat aggactttta ctcaaagtcc tttccatgac tgattagaca gcaatgattg
     1201 ctactattca cttgaccttt cttctgcaac tgatagattt cctatacaat tacaacaaaa
     1261 attaatagcc ttgatttata aagactatga atttgcgcgt aattgaaagg acttacttgt
     1321 agatcgttcc tactggtttg agtcaaaaga atatcgctat tctgttggtc aaccaatggg
     1381 agcttatact agttgagctg ctttcacatt aacacatcat cttgttgtag catgagctgc
     1441 taaattagca ggttattcta cttttcacga ttatataatc ctaggtgacg atatcgtaat
     1501 acataacgat agagttgcac aaagatatat aaacttgatg aacaagttcg gtgttgaaat
     1561 cagtgttcca aaaactcatg taagtagaaa tacttacgag tttgcgaaac gttgaattca
     1621 aaatggaaaa gaaatcactg gtctatcttt aagaggaatt cttataaata ttaaacatat
     1681 tcacgtagta tacatgaaca tatttacata tttacaaaga attccttctt taaatgtgaa
     1741 cgtcttacag attgtatgta aattatatac taatgtaaag atcggaaata gaattaaaac
     1801 ttctaattca atctttagat cattatatga tttccatcat tctataagat actcatttgg
     1861 ccttcttact tacgaggagt tgcgaaacta cttgataaat aagataccat ttgaggagtt
     1921 tattccatga cctatgggat cagctcattc acgagtgaat gaaatcttgt cagagggaat
     1981 agttgaccaa gctaaagcct taaactcaaa attaaaatca gaattcttca aacttgaaga
     2041 ttttgatctt agttctgaac ttatgaagac atgaccttta acatatggtt atcataacca
     2101 tatacaaaag ttaaaatctt cattactttc attagtaaat ggatctacag atttaataga
     2161 tattatttct gaagtccgtc tacaaaatat agatagtatt ttgaaattca aacgtaatac
     2221 atttgaaaat ctaatacttc tagataaatt atgaaagaag gcttttaagg tatataagga
     2281 taaactttct aaggaacttg ttccaaaaga agaaaatcct tatgcacctg tgggtggatt
     2341 agtacaacat atatggggaa ttcctaagag ttcaccattt acaccttaca aatctactca
     2401 ctttggtctg aagacatgaa aagaagaatt agagaccaat atcaattcac ttgataggga
     2461 tcttgacttc ttttttaatg ccgaagttca acctgagcat aaagaacaca tacaagatcg
     2521 tattatagcc tatgtcatag actgtaaacg aaaaggtatg ctacctaaat ttgatgattt
     2581 taagtaatta tctctggagt taaactccct ttttatcccg
//
