# Supplementary material for: Identification and characterization of mycoviruses in transcriptomes from the fungal family ceratocystidaceae
Source: Virus Genes. 2024 Oct 8;60(6):696–710. doi: 10.1007/s11262-024-02112-4 (PMC11568016; doi:10.1007/s11262-024-02112-4)
Supplement: Supplementary file 8 — Supplementary file8 (TXT 7 KB) [file 11262_2024_2112_MOESM8_ESM.txt]

LOCUS       Thielaviopsis_ethacetica_RNA_Virus_2 2616 bp    RNA     linear
            23-JAN-2024
DEFINITION  Thielaviopsis ethacetica RNA virus 2 strain JCM 6961.
ACCESSION   Thielaviopsis_ethacetica_RNA_Virus_2
VERSION
KEYWORDS    .
SOURCE      Thielaviopsis ethacetica RNA virus 2
  ORGANISM  Thielaviopsis ethacetica RNA virus 2
            Unclassified.
REFERENCE   1  (bases 1 to 2616)
  AUTHORS   Hough,B., Wingfield,B. and Read,D.
  TITLE     Identification and Characterization of Mycoviruses in Publicly
            available Transcriptomes from the fungal family Ceratocystidaceae
  JOURNAL   unpublished
REFERENCE   2  (bases 1 to 2616)
  AUTHORS   Hough,B., Wingfield,B. and Read,D.
  TITLE     Direct Submission
  JOURNAL   Submitted (23-JAN-2024) Department of Biochemistry, Genetics, and
            Microbiology, University of Pretoria, Lynnwood Rd, Hatfield,
            Pretoria, Pretoria, Gauteng 0001, South Africa
COMMENT     Bankit Comment: TPA Submission:true
            Bankit Comment: TPA EVIDENCE:The viral sequences were derived from
            a publicly available transcriptome of the host fungus. This
            transcriptome is available on NCBI Sequencing Reads Archive (SRA).
            Contigs were assembled from this dataset by using the assembler
            rnaViralSPAdes, which is optimized for the assembly of RNA viruses.
            To identify putative mycoviruses, these contigs were converted to
            protein sequences, and were then aligned to a custom viral database
            consisting of viral proteins of various mycoviruses from various
            viral families. Once these contigs were identified, they were
            further analysed using BLASTp, to distinguish actual mycoviruses
            from any fungal derived proteins. This particular virus,
            Thielaviopsis ethacetica RNA virus 2, matched closely to members of
            the viral family Mitoviridae, and contained an ORF which encodes
            for an RdRp domain.
            Bankit Comment: ALT EMAIL:bientjie.hough@gmail.com
            Bankit Comment: TOTAL # OF SEQS:1
            
            ##Assembly-Data-START##
            Assembly Method       :: rnaViralSPAdes v. 3.15.1
            Assembly Name         :: Thielaviopsis_ethacetica_RNA_Virus_2
            Sequencing Technology :: Illumina
            ##Assembly-Data-END##
FEATURES             Location/Qualifiers
     source          1..2616
                     /organism="Thielaviopsis ethacetica RNA virus 2"
                     /mol_type="genomic RNA"
                     /strain="JCM 6961"
                     /host="Thielaviopsis ethacetica JCM 6961"
                     /country="South Africa"
                     /note="Viruses; Riboviria; Orthornavirae; Lenarviricota;
                     Howeltoviricetes; Cryppavirales; Mitoviridae;
                     Unuamitovirus"
     CDS             400..2424
                     /codon_start=1
                     /transl_table=4
                     /product="RNA dependent RNA polymerase"
                     /translation="MKSVRLHITRYMCGKPLKSNTDRVSLKNNFPTRFYYLKEILDSK
                     NKVKIRGVLTLLYFTRALIPTKAEEEKIKVDLSTITSNYKGKDYSIPMWFINLFVQKN
                     KLNQPKPVFDNSLHYISSKGSPFGKATISGPYALFNKAMAHHSMLNHYLALIGEKCYK
                     LIFGNFIQEIVKDNRLFTITRFSDSLGKLSIVKDPECKRRVIAMLDYNSQLLLRPIHD
                     ALLRSLTKLPCDRTYTQDPVHKWSPNGNQFWSLDLSAATDRFPIKLQTKVISSIFGDR
                     AFAEAWEKILIDRNFNYNDQSVRYSVGQPMGAYSSWAAFTVSHHLVVAWCAHLCKISD
                     FNDYIILGDDIVIRNDKVAQKYISIMTKLGVDISLNKTHTSKNCYEFAKRWIINGIEV
                     SPLPLRGILSNVNKPLVVLQQLMIYLQRNNTIFNGNSLQLISEIYNGIKIKNRVFTSN
                     SIYKYCYDFYHILRYAYGLSSNNEIRNYLVMKRIPDVFLVNEKLIPSFMKALLLLGLS
                     GAAEKAGNEIKTWFEDFIKPYKEFDNFQISDLKNHYLTHALYNRAYSISKEIQKANRD
                     QNFDLLDCMNSMRLEKIDKITSLHRDKSTTVSNLDKLWKSSISKLKLINDENFYNFPI
                     SQFDQLYDLKPWENHFLQNLSVSKDALDVLRYGTYNDPNKPAAFDYSCFI"
BASE COUNT     1004 a    359 c    359 g    894 t
ORIGIN      
        1 acaacctaaa gttgtaggga aaacggatct ttgatcctat acacttaaag attgatcttt
       61 aactgtatac gtttaattat aagcctttaa tttccaaatt gaaggaccta ttataatgat
      121 aagttttact ttgatatact gattaattat ccaacctagg ttagtcacct acaaagatat
      181 taatcttcac tgttatatta aggtatagat caatttatca ttatattata aaataatata
      241 atatatctga ctactaacca acaaaacaaa gtaacatata caataaccat cgggttatta
      301 catattctat ttggaataga caaaactgtt acaaagagat ttctttatag tattcaatct
      361 ttaagggata aaagtgggtt actatacaca atcaagtata tgaaatcggt gagattacat
      421 attacaagat acatgtgtgg taaacctctt aaatctaata cagatagagt atctttaaag
      481 aataattttc ctactcgttt ttattatcta aaagaaattt tagatagtaa aaataaagtt
      541 aaaattagag gtgttttaac acttctatat tttacaagag cgctaattcc aacgaaagct
      601 gaagaggaaa agataaaagt tgatttatca actattacct caaattacaa aggaaaagat
      661 tactcaattc cgatgtgatt tattaattta tttgttcaaa agaataaatt aaatcaaccc
      721 aaaccagtct ttgataactc acttcactac attagtagta aagggagccc atttggtaaa
      781 gcaactatct ctggtccata tgccttattt aataaagcaa tggctcacca ttcaatgtta
      841 aatcattatt tagcattaat tggtgaaaag tgttataaat taatatttgg taactttata
      901 caagaaattg ttaaagataa cagattattt actataacaa gattcagtga cagtttaggt
      961 aaattatcta tagtaaaaga tcctgaatgt aaaagaagag ttatagccat gttagactat
     1021 aattctcaat tactgttacg tcctatacat gatgctttat taagatcatt aacaaagcta
     1081 ccatgtgata gaacatatac acaagatcca gtacataaat gatctccgaa tggtaatcaa
     1141 ttttgatcac tagatttgtc ggccgcaaca gatagatttc caatcaaact tcaaacaaaa
     1201 gttatctctt caatttttgg agatagagct tttgctgaag catgagagaa aatcctaatt
     1261 gatcgtaatt ttaattacaa tgatcaaagt gtaagatata gtgtaggtca acccatggga
     1321 gcatatagct cttgagctgc cttcactgta tctcatcacc tagttgtagc ttgatgtgca
     1381 catttatgta aaatatcaga ttttaatgac tacatcatct taggtgatga catagtaata
     1441 agaaatgata aagtagcaca aaagtacata tcaattatga ctaaattagg agtggatata
     1501 tctttaaaca aaactcatac aagtaaaaat tgttatgaat ttgccaaaag atgaataatc
     1561 aatggtatcg aagtaagtcc tttaccatta agaggaatat tatctaatgt taataaacca
     1621 ttagttgtct tacaacaatt aatgatttat ttacaaagaa ataatacaat tttcaatgga
     1681 aatagcttac aattaatatc agaaatttat aatggtatta aaataaagaa tagagttttt
     1741 acctctaatt ctatatataa atactgttat gatttctatc atatactaag atatgcatat
     1801 ggattatctt caaataacga aataagaaat tatcttgtta tgaaaagaat tccagatgtt
     1861 ttcttagtca atgaaaagtt aattccttca tttatgaagg cactactatt gttaggatta
     1921 tctggtgccg ctgagaaagc aggtaatgaa attaaaacct gatttgagga ttttattaaa
     1981 ccttataaag aatttgataa tttccaaata tcagatctta aaaatcatta tctaactcat
     2041 gcattataca atcgtgctta tagcatttcc aaggaaatac aaaaagcaaa tagagatcaa
     2101 aattttgacc tattagattg tatgaattct atgagactag aaaagataga taagattact
     2161 tctcttcaca gagataaatc tacaactgtc tcaaatttag ataaattgtg aaaaagtagt
     2221 atttcaaaat taaaattaat taatgatgaa aatttctaca atttcccaat tagtcaattt
     2281 gatcaattat atgatctaaa accatgagaa aatcatttct tacaaaatct ttcagtatca
     2341 aaagatgcac tagatgtact aagatatggt acttataatg atcctaataa accagctgca
     2401 tttgattaca gctgttttat ataggagatc ttaagctatt gttatccttt agataatata
     2461 tttctcaaga ttatatcatt tgtacagtgg agttttctat tctataatta atattatgag
     2521 agtaatggtt actctctttc attaataata ttaattaagg aatatgtaat actgtggttt
     2581 agaaaccacc tttcttcctg agcttttaca gcttag
//
