# Supplementary material for: Identification and characterization of mycoviruses in transcriptomes from the fungal family ceratocystidaceae
Source: Virus Genes. 2024 Oct 8;60(6):696–710. doi: 10.1007/s11262-024-02112-4 (PMC11568016; doi:10.1007/s11262-024-02112-4)
Supplement: Supplementary file 9 — Supplementary file9 (TXT 8 KB) [file 11262_2024_2112_MOESM9_ESM.txt]

LOCUS       Thielaviopsis_ethacetica_RNA_Virus_3 2991 bp    RNA     linear
            23-JAN-2024
DEFINITION  Thielaviopsis ethacetica RNA virus 3 strain JCM 6961.
ACCESSION   Thielaviopsis_ethacetica_RNA_Virus_3
VERSION
KEYWORDS    .
SOURCE      Thielaviopsis ethacetica RNA virus 3
  ORGANISM  Thielaviopsis ethacetica RNA virus 3
            Unclassified.
REFERENCE   1  (bases 1 to 2991)
  AUTHORS   Hough,B., Wingfield,B. and Read,D.
  TITLE     Identification and Characterization of Mycoviruses in Publicly
            available Transcriptomes from the fungal family Ceratocystidaceae
  JOURNAL   unpublished
REFERENCE   2  (bases 1 to 2991)
  AUTHORS   Hough,B., Wingfield,B. and Read,D.
  TITLE     Direct Submission
  JOURNAL   Submitted (23-JAN-2024) Department of Biochemistry, Genetics, and
            Microbiology, University of Pretoria, Lynnwood Rd, Hatfield,
            Pretoria, Pretoria, Gauteng 0001, South Africa
COMMENT     Bankit Comment: TPA Submission:true
            Bankit Comment: TPA EVIDENCE:The viral sequences were derived from
            a publicly available transcriptome of the host fungus. This
            transcriptome is available on NCBI Sequencing Reads Archive (SRA).
            Contigs were assembled from this dataset by using the assembler
            rnaViralSPAdes, which is optimized for the assembly of RNA viruses.
            To identify putative mycoviruses, these contigs were converted to
            protein sequences, and were then aligned to a custom viral database
            consisting of viral proteins of various mycoviruses from various
            viral families. Once these contigs were identified, they were
            further analysed using BLASTp, to distinguish actual mycoviruses
            from any fungal derived proteins. This particular virus,
            Thielaviopsis ethacetica RNA virus 3, matched closely to members of
            the viral family Mitoviridae, and contained an ORF which encodes
            for an RdRp domain.
            Bankit Comment: ALT EMAIL:bientjie.hough@gmail.com
            Bankit Comment: TOTAL # OF SEQS:1
            
            ##Assembly-Data-START##
            Assembly Method       :: rnaViralSPAdes v. 3.15.1
            Assembly Name         :: Thielaviopsis_ethacetica_RNA_virus_3
            Sequencing Technology :: Illumina
            ##Assembly-Data-END##
FEATURES             Location/Qualifiers
     source          1..2991
                     /organism="Thielaviopsis ethacetica RNA virus 3"
                     /mol_type="genomic RNA"
                     /strain="JCM 6961"
                     /host="Thielaviopsis ethacetica JCM 6961"
                     /country="South Africa"
                     /note="Viruses; Riboviria; Orthornavirae; Lenarviricota;
                     Howeltoviricetes; Cryppavirales; Mitoviridae;
                     Duamitovirus"
     CDS             410..2671
                     /codon_start=1
                     /transl_table=4
                     /product="RNA dependent RNA polymerase"
                     /translation="MKESYSWQRGVKNLYHIRSQLLNIGRLIWGPTTITKVKGTMILL
                     HRLESIRSRNGVPFLCKYMKSSAIYVMKYTASDPTSIHSHTYDIAISLTSSKLPRIIP
                     REFREAIRMRDAHMIKWVLSIFNLYRVLPYVGKLKLSTITDPSGFSSLDGFQLWLSQQ
                     EDYISSFKIRDKINPFLIETSGPCSPKGFNTTYGIFEALNTINVLFDFTKVLRPLLDP
                     YGVYNDAKVGKWPIYKYFKSLSLLGQITSPIGMLSIKEEPGKLRVFAMLDVVTQWLLH
                     PLHKAIFKFVSIFKYDATFDQQGTLDRFLNDHKDSSFWSFDLSAATDRLPIELQEQVL
                     ATFVNPTFASAWRTILVERYYQLPKGKFNPKELILQYAVGQPMGAYSSWGMLDLTHHL
                     IVKFAAHRVGKNVFDNYIILGDDVVIADEAVATSYYSIMTQELFVDINLSKGLISPNG
                     FLEFAKRFKTYQDDYTPVSLREFSSWGSTYSSLFESIKNLKPSMFNLMRLFGRGSIAS
                     GNNSNVLYKFLTIIHEILYVKTTDIIEFLSSLYPTLDSFFVRTFLINVIISESKIRKL
                     KDLEKGTDRYNLRYGSQSNDRVVTASKLQLSSFGSSSLETVWKLGVTPETQAKINRVL
                     SRSENDHDLYRLTDAQLMELYWLDLIPLQRTSNTNIFERLPAKENKSFLNSFKELFVI
                     LPCIFDFVQYVHSNFPLINVASDKEEFISFIRPFIKTDVKIKISKRINFLYDPASKCM
                     IPNVTEEQLPLKK"
BASE COUNT      989 a    472 c    485 g   1045 t
ORIGIN      
        1 ctccacctca cggtgttgta tttcctgaga cattgtctca gtcttcctta tatggaataa
       61 ttaatttaat ttcatctaag aagatataac aatgagtatt tcattagtta atcatagagc
      121 taccactaca tgatcttcga tctctcgcaa gatacatggc ataggggtta gcaccctcta
      181 tatccgtggt gagattgcac gtagccacta ggttaactag gtggaacgca cgaaaggtaa
      241 gaaattactt gtttgtgtaa accacaaata ccataactag tatgattatg aagtctgcct
      301 gcggctcgaa taatattatt atcgaaaacc gaagtagaat agttatttct atctagagaa
      361 cgctactaac aatacattaa ttaaattatt gcgagcatcg ctctttagaa tgaaagaatc
      421 ttattcttgg caaagaggtg ttaaaaacct ctatcatata agaagccaat tattaaatat
      481 tggacgtctt atctgaggac caaccacaat tactaaagtt aaaggtacta tgattttatt
      541 acacagactc gaaagtataa gatcaaggaa cggtgttcct ttcttatgta aatatatgaa
      601 atcttcagct atttatgtaa tgaaatacac tgcttctgat ccaacatcta ttcactctca
      661 tacttacgat atagctatct ctcttacttc ttctaagtta ccaaggataa ttcctcgaga
      721 atttagagaa gcaattagaa tgagagacgc tcatatgatt aaatgagtgt tatctatttt
      781 taatctttat agagtattgc cctatgtagg aaagttgaaa ctgtctacaa taactgatcc
      841 ttctggattt agttctttag atgggttcca attgtgatta tcacagcaag aagactatat
      901 tagttctttt aaaattaggg ataagattaa tcccttttta attgaaactt ctggtccttg
      961 ttctccgaag gggtttaata ctacatatgg tatctttgaa gctcttaata ctattaatgt
     1021 attatttgat tttacaaaag tattaagacc tttattagac ccatatggtg tctataacga
     1081 cgccaaagta ggtaaatgac ccatttataa atatttcaag agtttaagcc tccttggaca
     1141 gattacatct ccaataggga tgttatctat caaagaggaa cctggaaaat taagagtctt
     1201 tgctatgtta gacgttgtaa ctcaatgatt gttacatcct ctgcacaaag ccatatttaa
     1261 atttgtaagt atatttaaat atgatgcgac ttttgatcaa cagggaactc ttgatcgttt
     1321 cttaaatgat cataaagatt cttctttctg atcttttgat ttaagtgcgg ctactgatag
     1381 attaccaatt gaactgcaag agcaggtatt agcaaccttt gttaatccta cttttgctag
     1441 tgcatgacgt actatattag tagaaagata ctatcagtta ccgaaaggaa aatttaatcc
     1501 taaagaatta attcttcagt atgctgtggg tcaacctatg ggagcttata gctcttgagg
     1561 aatgttagat ttaactcatc atttgatagt taaatttgct gcccacagag taggtaaaaa
     1621 cgtttttgat aattatatca tattgggaga tgatgtagtt atagctgatg aagctgtagc
     1681 tacttcttac tactcaataa tgactcaaga attatttgtt gatattaatc tttctaaagg
     1741 attaatttct ccaaatggtt tcctagagtt tgctaaacgt tttaaaactt atcaagatga
     1801 ttatactcct gtatctttac gggaattctc atcttgaggg tctacttata gttccctttt
     1861 cgaaagtatt aaaaatttaa aaccttctat gttcaatctt atgagattgt tcggtagggg
     1921 ttctatagct agtggtaaca attctaatgt attatataaa tttcttacta taattcatga
     1981 aatactgtac gtaaaaacta cagatattat tgaattttta agttctttat atcctacttt
     2041 agatagtttc tttgttagaa cctttcttat aaatgtgata atctctgaat ctaaaattcg
     2101 gaaattaaag gatttagaga aaggaactga ccgttataat ttgagatacg gatcacaatc
     2161 taatgataga gttgtgactg cttccaaatt acaattgtca tctttcggat cgtcatcttt
     2221 agagacggtc tgaaagttgg gagtaactcc agaaactcaa gcaaaaatta atcgagtatt
     2281 atcaagatca gaaaatgatc atgatttata ccgtttaaca gatgcccaac taatggaatt
     2341 atactgatta gatttaatac ctcttcaacg tacttcaaat acaaatatct ttgaaagatt
     2401 accggctaaa gaaaataaat ctttccttaa ttcttttaag gaattatttg taatcttacc
     2461 ttgtattttc gattttgttc aatatgttca tagtaacttt cccttaatta atgtggcctc
     2521 agataaggaa gaatttattt cttttattag accatttatc aaaactgatg ttaagataaa
     2581 gatctctaaa cgaataaatt tcttatatga cccagcgtct aagtgtatga ttccgaatgt
     2641 aactgaagaa cagttacctt tgaaaaaata atttagatta attaatatgg ttgtaccatg
     2701 ttctaatcaa acattggaca gtatatagtt ataccatctt ttactatatc gtaaataatt
     2761 ggtataaata gccaaatgta ctagaagact ccgccttaaa caagcgctgt gaagtttagt
     2821 attctgtata tgttaaaacc ctctattaat tcttataaat ttgaattata ggcttagatg
     2881 aataaaagta aaattatctc atctaagaga gctctgtaga aatacaggga aatacctacc
     2941 tgtgagctgt ctggccgtgc ctcgatgagt tggcaataag tcgcttgtcg t
//
