# Supplementary material for: Identification and characterization of mycoviruses in transcriptomes from the fungal family ceratocystidaceae
Source: Virus Genes. 2024 Oct 8;60(6):696–710. doi: 10.1007/s11262-024-02112-4 (PMC11568016; doi:10.1007/s11262-024-02112-4)
Supplement: Supplementary file 10 — Supplementary file10 (TXT 7 KB) [file 11262_2024_2112_MOESM10_ESM.txt]

LOCUS       Thielaviopsis_paradoxa_RNA_Virus_1 2599 bp    RNA     linear
            23-JAN-2024
DEFINITION  Thielaviopsis paradoxa RNA Virus 1 strain T-189.
ACCESSION   Thielaviopsis_paradoxa_RNA_Virus_1
VERSION
KEYWORDS    .
SOURCE      Thielaviopsis paradoxa RNA Virus 1
  ORGANISM  Thielaviopsis paradoxa RNA Virus 1
            Unclassified.
REFERENCE   1  (bases 1 to 2599)
  AUTHORS   Hough,B., Wingfield,B. and Read,D.
  TITLE     Identification and Characterization of Mycoviruses in Publicly
            available Transcriptomes from the fungal family Ceratocystidaceae
  JOURNAL   unpublished
REFERENCE   2  (bases 1 to 2599)
  AUTHORS   Hough,B., Wingfield,B. and Read,D.
  TITLE     Direct Submission
  JOURNAL   Submitted (23-JAN-2024) Department of Biochemistry, Genetics, and
            Microbiology, University of Pretoria, Lynnwood Rd, Hatfield,
            Pretoria, Pretoria, Gauteng 0001, South Africa
COMMENT     Bankit Comment: TPA Submission:true
            Bankit Comment: TPA EVIDENCE:The viral sequences were derived from
            a publicly available transcriptome of the host fungus. This
            transcriptome is available on NCBI Sequencing Reads Archive (SRA).
            Contigs were assembled from this dataset by using the assembler
            rnaViralSPAdes, which is optimized for the assembly of RNA viruses.
            To identify putative mycoviruses, these contigs were converted to
            protein sequences, and were then aligned to a custom viral database
            consisting of viral proteins of various mycoviruses from various
            viral families. Once these contigs were identified, they were
            further analysed using BLASTp, to distinguish actual mycoviruses
            from any fungal derived proteins. This particular virus,
            Thielaviopsis paradoxa RNA virus 1, matched closely to members of
            the viral family Mitoviridae, and contained an ORF which encodes
            for an RdRp domain.
            Bankit Comment: ALT EMAIL:bientjie.hough@gmail.com
            Bankit Comment: TOTAL # OF SEQS:1
            
            ##Assembly-Data-START##
            Assembly Method       :: rnaViralSPAdes v. 3.15.1
            Assembly Name         :: Thielaviopsis_paradoxa_RNA_Virus_1
            Sequencing Technology :: Illumina
            ##Assembly-Data-END##
FEATURES             Location/Qualifiers
     source          1..2599
                     /organism="Thielaviopsis paradoxa RNA Virus 1"
                     /mol_type="genomic RNA"
                     /strain="T-189"
                     /host="Thielaviopsis paradoxa T-189"
                     /country="South Africa"
                     /note="Viruses; Riboviria; Orthornavirae;
                     Lenarviricota;Howeltoviricetes; Cryppavirales;
                     Mitoviridae; Unuamitovirus"
     CDS             329..2575
                     /codon_start=1
                     /transl_table=4
                     /product="RNA dependent RNA polymerase"
                     /translation="MKYTPQLIIERLINLIFNINGSMYVSRYLLLFNNMRKNNGLLYT
                     IKWFKAAKLHITRYICGKPLLSNTEGVSVDKEGFPTRLDFLKPLVKENPRALLTLLSF
                     TRSVEPTKEEEKYRKPKTDSIVAPYKGKEYTIPKSFIESWIKQFDLNLEKHSYSIKDH
                     YLSMKGSPNGKSSISSLWSLAFHSMDTLGYIKYLCGDFYNQLSKVYINLWVHHRDLLE
                     KKATKNTIGKLSVVHDPELKERVIAMVDYTTQFILRPIHDDLLSLLKKLPCDRTFTQS
                     PFHDWLDSNDCYYSLDLSSATDRFPIQLQQKLIALIYKDYEFARNWKDLLVDRSYWFE
                     SKEYRYSVGQPMGAYTSWAAFTLTHHLVVAWAAKLAGYSTFHDYIILGDDIVIHNDRV
                     AQRYINLMNKFGVEISVPKTHVSRNTYEFAKRWIQNGKEITGLSLRGILTNIKHIHVV
                     YMNIFTYLQRIPSLNVNVLKIVCQLYTNIKIGNRIKTSNSIFRSLYDFHHSIRYSFGL
                     LTYEELRNYLINKIPFEEFIPWPMGSAHSRVNEILSEGIVDQAKALNSKLKSEFFKLE
                     DFDLSSELMKTWPLTYGYHNHIQKLKSSLLSLVNGSTDLIDIISEVRLQNIDSILKFK
                     RNTFENLILLDKLWKKAFKVYKDKLSKELVPKEENPYVPAGGLVKHIWGIPKSSPFIP
                     YKSTHLGLKTWKEELETNINSLDRDLDFFFNAEVQPEHKEHIQDRIIAYVIDCKRKGI
                     LPKFDDFK"
BASE COUNT      945 a    410 c    406 g    838 t
ORIGIN      
        1 taaaagggct agacgaaaca agccatggtt aagttttaaa ttaaccatcc agaatctttg
       61 ttcacaaatg aagattcaaa gaatagaaac cagcaatggc cttctctatt atatgtggag
      121 tagctttcta gtaatagatc gccaagtcca catgtataca tgttacaaga attaagtagg
      181 gttgatcacc ctttgataaa attcttgtcc catataggac agtagtggca tcagatgtcc
      241 gtccatatga agatatagat gaactacatt tagagttaaa agctcctgat gtagagaata
      301 tatgatctta taattaataa caatcaacat gaaatacaca ccacaactaa taattgagag
      361 actaataaac ttaatcttca atattaatgg tagtatgtat gtttcacgtt atttattgct
      421 ctttaataat atgcgaaaga ataatggatt actttataca atcaaatgat ttaaagctgc
      481 aaagcttcac atcacaagat atatatgcgg taaaccacta ttaagtaaca cagaaggagt
      541 ttctgttgat aaagaggggt ttcctacgcg gttagatttt ctaaaaccat tggttaagga
      601 aaatccaaga gcgcttctaa ctttattaag ttttacacgt agtgtagaac caactaaaga
      661 agaagagaaa tatagaaaac caaagactga ttctattgta gcaccctata aaggaaaaga
      721 gtatactata cccaaatcat ttatagaatc ctgaataaaa cagtttgatc taaatcttga
      781 gaaacattca tatagtatta aagatcatta cctaagtatg aaaggttctc ctaacggaaa
      841 atcttctata tcaagtttat gatctttagc tttccactca atggacacac ttggatatat
      901 aaaatatctt tgtggtgatt tctataacca actttcgaag gtttatataa atctttgagt
      961 tcaccataga gatcttcttg aaaagaaggc cactaagaat actattggaa aactatctgt
     1021 ggtacatgac cctgagttaa aagaaagagt aattgcaatg gtagactata ccactcaatt
     1081 tattcttcgt cctatacatg atgatttatt aagtttactt aagaaattac cttgtgatag
     1141 aacttttact caaagtcctt tccatgattg attagacagc aatgattgct actattcact
     1201 tgacctttct tctgcaactg atagatttcc tatacaatta caacaaaaat tgatagcctt
     1261 gatttataaa gactatgaat ttgcgcgtaa ttgaaaggat ttacttgtag atcgttccta
     1321 ttgatttgaa tcaaaagaat atcgctattc tgttggtcaa ccaatggggg cttatactag
     1381 ttgagctgct ttcacattaa cacatcacct tgttgtagct tgagctgcca aattggcagg
     1441 ttattctaca tttcatgatt atataatcct aggtgacgat atcgtaattc acaacgatag
     1501 agtcgcacaa agatatataa acttgatgaa caagtttggt gttgaaatca gtgttccaaa
     1561 aactcatgta agtagaaata cttatgagtt tgcgaaacgt tgaattcaaa atggaaaaga
     1621 aatcactggt ctatctttaa gaggaattct tacaaatata aaacatatcc atgtagtcta
     1681 catgaatata tttacttatt tacaaagaat tccatcctta aatgtgaacg tcttaaagat
     1741 tgtatgtcaa ttatatacta atataaagat tggaaataga attaaaactt ctaattccat
     1801 ctttagatca ctatatgatt tccatcattc tataagatac tcatttggtc ttcttactta
     1861 cgaggagttg cgaaactact tgataaataa gataccattt gaggagttta ttccatgacc
     1921 tatgggatca gctcattcac gagtgaatga aatcttgtca gagggaatag ttgatcaagc
     1981 taaagcttta aattcaaaat taaaatcaga attcttcaaa cttgaagatt ttgatcttag
     2041 ttctgaactt atgaagacct gacctttaac atatggttat cataaccaca tacaaaagtt
     2101 aaaatcttca ctactttcat tagtaaacgg atcaacagat ttaatagata ttatttctga
     2161 agttcgttta caaaatatag atagtattct gaaattcaaa cgtaatacat ttgaaaatct
     2221 gatacttcta gataaactat gaaagaaagc ttttaaagta tataaggata aactttcaaa
     2281 ggaactagtt cctaaagaag aaaatcctta tgtacctgcg ggtggattag taaaacatat
     2341 ctggggaatt cctaagagtt caccatttat accttataaa tctactcacc ttggtctgaa
     2401 gacatgaaaa gaagaattag agaccaatat caattcactt gatagagatc ttgacttctt
     2461 ttttaatgcc gaagttcaac ctgagcataa agaacatata caagatcgta ttatagccta
     2521 tgttatagac tgtaaacgaa aaggtatact acctaaattt gatgatttta agtaattatc
     2581 tctggagtta aactccctt
//
